# Supplementary material for: A polymorphism and expression levels of SCD and their relationships to production traits in a Japanese farmed emu population
Source: PLoS One. 2026 Jun 25;21(6):e0352695. doi: 10.1371/journal.pone.0352695 (PMC13298733; doi:10.1371/journal.pone.0352695)
Supplement: S1 Table — (XLSX) [file pone.0352695.s001.xlsx]

## Sheet: Sheet1
	Supplementary Table 1. Primers for RT-PCR and cDNA sequence (A), genomic DNA sequence of exon 5 (B), c.267A>C genotyping (C), and qRT-PCR (D) in SCD.
	Experiment	Primer	Sequence (5' to 3')	Size (bp)
	A	drSCD_ORF_F	ATGCCTGCGCACTTGCTACAGGAG	1083
		drSCD_ORF_R	TCAGCCGCTCTTGTGACTCCCATC
	B	drSCD_exon5_F	GGTAGCTCAACTCATACTGATAGCC	456
		drSCD_exon5_R	ATCATTATCTTAAGCAAACCGGTAG
	C	drSCD_genotype_F	GAGTTCTCCTCTGCTCCCACCAC	286
		drSCD_genotype_R	CCCATGCCAAGGTCAGGATC
	D	drSCD_qRT_F	GCCCTAGGAGAAGGCTTCCACAAC	171
		drSCD_qRT_R	TTTCCGAGCCAGGATGACTTC
		drACTB_F	CACCATTGGCAATGAGAGGTTC	172
		drACTB_R	CATTGTGGTACCACCAGACAGC
