# Supplementary material for: A polymorphism and expression levels of SCD and their relationships to production traits in a Japanese farmed emu population
Source: PLoS One. 2026 Jun 25;21(6):e0352695. doi: 10.1371/journal.pone.0352695 (PMC13298733; doi:10.1371/journal.pone.0352695)
Supplement: S1 Data — The ZIP archive contains Data_01, Data_02, and Data_03. (ZIP) [file pone.0352695.s002.zip]

Archive with 4 entries (3 files):
- Supporting_information_Raw_data/
- Supporting_information_Raw_data/Koshiishi_et_al_Raw_data_01.xlsx
- Supporting_information_Raw_data/Koshiishi_et_al_Raw_data_02.xlsx
- Supporting_information_Raw_data/Koshiishi_et_al_Raw_data_03.xlsx
