# Supplementary material for: A polymorphism and expression levels of SCD and their relationships to production traits in a Japanese farmed emu population
Source: PLoS One. 2026 Jun 25;21(6):e0352695. doi: 10.1371/journal.pone.0352695 (PMC13298733; doi:10.1371/journal.pone.0352695)
Supplement: S1 Data — The ZIP archive contains Data_01, Data_02, and Data_03. (ZIP) [file pone.0352695.s002.zip › Supporting_information_Raw_data/Koshiishi_et_al_Raw_data_01.xlsx]

## Sheet: Sheet1
Data1. The metadata and carcass traits of individual birds used in this study.
ID	Num	Year	Month	Sex	BW	Fat	Meat	Fat_yield	Meat_yield	Melting point	SCD genotype
1	1	2015	9	M	34	6.78	5.9	0.199412	0.173529	N.D.	AA
2	2	2015	9	M	44.5	11.5	7	0.258427	0.157303	N.D.	AA
3	3	2015	9	F	45.5	11.18	7	0.245714	0.153846	N.D.	AA
4	4	2015	9	F	43	10.26	6.9	0.238605	0.160465	N.D.	AC
5	5	2015	9	M	39.5	9.4	7	0.237975	0.177215	N.D.	AA
6	6	2015	9	M	44	11.49	7.3	0.261136	0.165909	N.D.	AC
7	7	2015	9	M	42	11.57	6.2	0.275476	0.147619	N.D.	AA
8	8	2015	9	F	43.5	9.7	7.3	0.222989	0.167816	N.D.	AC
9	9	2015	10	M	50	16.29	5.4	0.3258	0.108	N.D.	AC
10	10	2015	10	M	39	9.33	6.5	0.239231	0.166667	N.D.	AA
11	11	2015	10	M	52.5	16.95	7.5	0.322857	0.142857	N.D.	AC
12	12	2015	10	F	39.5	4.76	7.2	0.120506	0.182278	N.D.	AC
13	13	2015	10	F	38	7.46	6.6	0.196316	0.173684	N.D.	AC
14	14	2015	10	M	40.5	10.36	6.8	0.255802	0.167901	N.D.	AC
15	15	2015	10	M	40.5	10.67	6.6	0.263457	0.162963	N.D.	AC
16	16	2015	10	M	26.5	3.37	4.8	0.12717	0.181132	N.D.	AC
17	17	2015	10	F	43.5	10.47	7	0.24069	0.16092	N.D.	AA
18	18	2015	10	M	47	16.18	6.9	0.344255	0.146809	N.D.	CC
19	19	2015	10	F	46.5	12.65	6.9	0.272043	0.148387	N.D.	AA
21	21	2015	10	M	40.5	12.49	6	0.308395	0.148148	N.D.	AC
22	22	2015	10	F	43.5	8.11	7	0.186437	0.16092	N.D.	AA
23	23	2015	10	F	49.5	10.45	8	0.211111	0.161616	N.D.	AC
24	24	2015	10	M	38	7.47	6.7	0.196579	0.176316	N.D.	AA
25	25	2015	10	F	37.5	7.03	6.8	0.187467	0.181333	N.D.	AC
26	26	2015	10	M	32	5.61	5.4	0.175313	0.16875	N.D.	AC
27	27	2015	10	M	27.5	6.81	4.4	0.247636	0.16	N.D.	AC
28	28	2015	10	M	32	3.9	6	0.121875	0.1875	N.D.	AA
29	29	2015	10	F	33.5	3.97	6.5	0.118507	0.19403	N.D.	AC
30	30	2015	10	M	31.5	5.9	5.7	0.187302	0.180952	N.D.	AC
31	31	2015	10	F	34	4.52	6.5	0.132941	0.191176	N.D.	AC
32	32	2015	10	F	34	6.54	6	0.192353	0.176471	N.D.	CC
33	33	2015	10	M	37.5	9.38	6.1	0.250133	0.162667	N.D.	AC
34	34	2015	10	M	38.5	7.23	6.3	0.187792	0.163636	N.D.	AC
35	35	2015	10	F	38	6.56	6	0.172632	0.157895	N.D.	AC
36	36	2015	10	M	32.5	5.82	5.1	0.179077	0.156923	N.D.	CC
37	37	2015	10	M	26.5	4.85	4.4	0.183019	0.166038	N.D.	AA
38	38	2015	10	M	31.5	5.12	5.8	0.16254	0.184127	N.D.	AC
39	39	2015	10	M	32.5	6.45	5	0.198462	0.153846	N.D.	CC
40	40	2015	10	F	33	5.99	5.7	0.181515	0.172727	N.D.	AA
42	42	2015	10	M	35.5	6.95	6.2	0.195775	0.174648	N.D.	AC
43	43	2015	10	M	34	6.22	5.9	0.182941	0.173529	N.D.	AC
45	45	2015	10	F	39	8.08	6.9	0.207179	0.176923	N.D.	AC
46	46	2015	10	M	36	10.37	5.6	0.288056	0.155556	N.D.	AA
47	47	2015	10	M	34.5	8.69	5.2	0.251884	0.150725	N.D.	AA
48	48	2015	10	M	35	7.95	5.3	0.227143	0.151429	N.D.	AC
49	49	2015	10	M	33.5	6.26	5.7	0.186866	0.170149	N.D.	AC
50	50	2015	10	F	34	4.93	6.2	0.145	0.182353	N.D.	AA
51	51	2015	10	F	37.5	7.36	5.8	0.196267	0.154667	N.D.	AC
52	52	2015	10	M	36	8.38	5.7	0.232778	0.158333	N.D.	AA
53	53	2015	10	M	38	6.17	5.8	0.162368	0.152632	N.D.	AA
54	54	2015	10	M	32	6.96	5.5	0.2175	0.171875	N.D.	CC
55	55	2015	10	M	28	2.76	4.9	0.0985714	0.175	N.D.	CC
56	56	2015	10	F	37	5.06	6.2	0.136757	0.167568	N.D.	AC
57	57	2015	11	F	32	6.35	5	0.198437	0.15625	N.D.	AA
58	58	2015	11	M	38.5	9.04	6.2	0.234805	0.161039	N.D.	AA
59	59	2015	11	M	34	8.44	5.2	0.248235	0.152941	N.D.	AC
60	60	2015	11	M	37	8.21	5.8	0.221892	0.156757	N.D.	CC
61	61	2015	11	M	36.5	8.39	6.3	0.229863	0.172603	N.D.	AA
62	62	2015	11	M	31	4.74	5.3	0.152903	0.170968	N.D.	AC
63	63	2015	11	F	36.5	5.58	6.6	0.152877	0.180822	N.D.	AA
64	64	2015	11	F	31	3.4	5.8	0.109677	0.187097	N.D.	AA
65	65	2015	11	M	40	7.8	7	0.195	0.175	N.D.	AC
66	66	2015	11	F	39	6.71	7.2	0.172051	0.184615	N.D.	AA
67	67	2015	11	M	44	12.67	6.4	0.287955	0.145455	N.D.	AC
68	68	2015	11	M	35	4.05	5.9	0.115714	0.168571	N.D.	AA
69	69	2015	11	F	29.5	3.52	5.6	0.119322	0.189831	N.D.	AC
70	70	2015	11	M	44	7.8	7	0.177273	0.159091	N.D.	AA
71	71	2015	11	F	41.5	8.6	6	0.207229	0.144578	N.D.	AC
72	72	2015	11	M	34.5	8.83	5.4	0.255942	0.156522	N.D.	AA
73	73	2015	11	M	43.5	12.09	6.5	0.277931	0.149425	N.D.	AA
74	74	2015	11	M	48	12.83	6.8	0.267292	0.141667	N.D.	AC
75	75	2015	11	M	38.5	7.04	6.5	0.182857	0.168831	N.D.	AC
76	76	2015	11	F	33.5	2.71	6.4	0.0808955	0.191045	N.D.	CC
77	77	2015	11	M	40	11.48	5.5	0.287	0.1375	N.D.	AA
78	78	2015	11	M	39.5	10.93	6.1	0.276709	0.15443	N.D.	AA
79	79	2015	11	M	42	11.65	6.7	0.277381	0.159524	N.D.	AA
80	80	2015	11	F	42.5	9.72	7.3	0.228706	0.171765	N.D.	AC
82	82	2015	11	M	33	8.15	5.3	0.24697	0.160606	N.D.	AC
84	84	2015	11	M	29	2.3	5.5	0.0793103	0.189655	N.D.	AC
86	86	2015	11	F	41	7.4	6.3	0.180488	0.153659	N.D.	AC
87	87	2015	11	F	30.5	3.8	5.3	0.12459	0.17377	N.D.	AC
88	88	2015	11	F	28	3.25	4.9	0.116071	0.175	N.D.	AA
89	89	2015	11	M	32.5	5.14	5.8	0.158154	0.178462	N.D.	AC
90	90	2015	11	M	26	2.74	5	0.105385	0.192308	N.D.	AA
91	91	2015	11	M	22	3.45	3.4	0.156818	0.154545	N.D.	AA
92	92	2015	11	F	46.5	8.78	8	0.188817	0.172043	N.D.	AA
93	93	2015	11	M	29.5	3.81	5.3	0.129153	0.179661	N.D.	AA
95	95	2015	11	F	35	5.18	5.9	0.148	0.168571	N.D.	AA
96	96	2015	11	F	24	2.69	4.3	0.112083	0.179167	N.D.	CC
99	99	2015	11	F	36	5.32	6.6	0.147778	0.183333	N.D.	AC
100	100	2015	11	M	36	5.2	6.2	0.144444	0.172222	N.D.	AC
101	101	2015	11	F	33	4.99	5.2	0.151212	0.157576	N.D.	AA
102	102	2015	11	F	37.5	6.1	6.4	0.162667	0.170667	N.D.	AA
103	103	2015	11	F	30	3.2	5.4	0.106667	0.18	N.D.	AC
104	104	2015	11	F	35	5.15	6.8	0.147143	0.194286	N.D.	AA
105	1	2016	9	M	35	7.18	6	0.21	0.17	17.2	AA
106	2	2016	9	M	42	8.41	7.2	0.2	0.17	20.8	AA
107	3	2016	9	F	41.5	10.84	6.1	0.26	0.15	22.8	AC
108	4	2016	9	M	38	6.89	6.2	0.18	0.16	21.8	AC
109	5	2016	9	F	51	13.64	7.6	0.27	0.15	19.5	AC
110	6	2016	9	F	42.5	8.95	6.3	0.21	0.15	16	AC
111	7	2016	9	F	45.5	6.24	8	0.14	0.18	18.1	AC
112	8	2016	9	F	52	13.78	7.2	0.27	0.14	16.5	CC
113	9	2016	9	M	36	7.06	5.8	0.2	0.16	15.1	AA
114	10	2016	9	M	50.5	17.14	6.9	0.34	0.14	17	AA
115	11	2016	9	M	40	9.21	6.2	0.23	0.16	17.6	CC
116	12	2016	9	M	47	14.15	6.2	0.3	0.13	16.3	AA
117	13	2016	9	F	44.5	10.72	6.9	0.24	0.16	23.9	AA
118	14	2016	9	M	49	16.08	6.7	0.33	0.14	20.6	AA
119	15	2016	9	F	48.5	9.61	7.2	0.2	0.15	16	AA
120	16	2016	9	F	40	6.82	6.3	0.17	0.16	15.7	AA
121	17	2016	9	F	36.5	5.07	6.1	0.14	0.17	21.7	AA
122	18	2016	9	F	43.5	9.14	7	0.21	0.16	19.1	CC
123	19	2016	9	M	36.5	7.59	5.9	0.21	0.16	17.6	AA
124	20	2016	9	F	49	10.29	7.6	0.21	0.16	22.4	AC
125	21	2016	10	M	44	11.86	6.5	0.27	0.15	25.6	CC
126	22	2016	10	F	44.5	10.33	7.2	0.23	0.16	18.8	AC
127	23	2016	10	M	35.5	8.3	5.4	0.23	0.15	18.8	AC
128	24	2016	10	F	46.5	9.04	7.6	0.19	0.16	16.7	AA
129	25	2016	10	M	45.5	14.45	6.2	0.32	0.14	18.3	AC
130	26	2016	10	F	41.5	6.15	7.6	0.15	0.18	17.7	AA
131	27	2016	10	M	37	8.78	5.5	0.24	0.15	24.5	AC
132	28	2016	10	M	37.5	6.5	6.5	0.17	0.17	23	AC
133	29	2016	10	M	32	5.4	5.5	0.17	0.17	15	AC
135	31	2016	10	F	41	4.76	7.2	0.12	0.18	10.8	AA
136	32	2016	10	F	40	7	6	0.18	0.15	15.7	AC
137	33	2016	10	F	37	7.14	6.2	0.19	0.17	17.7	AA
138	34	2016	10	F	40.5	6.51	7	0.16	0.17	18.5	AC
139	35	2016	10	F	41	6.75	6.8	0.16	0.17	22.8	AC
140	36	2016	10	F	33.5	4.35	6.1	0.13	0.18	14.7	AA
141	37	2016	10	F	37.5	6.9	6.6	0.18	0.18	16.3	AA
142	38	2016	10	F	37.5	4.9	6.6	0.13	0.18	17.1	AA
143	39	2016	10	F	40	8.41	6	0.21	0.15	21.5	AC
144	40	2016	10	F	39.5	8.35	6.6	0.21	0.17	24.2	AA
145	41	2016	10	M	34.5	7.52	5.8	0.22	0.17	19.8	AC
146	42	2016	10	M	37	9.76	5.6	0.26	0.15	16.2	AA
147	43	2016	10	M	35	7.02	5.2	0.2	0.15	20.5	CC
148	44	2016	10	F	43.5	9.23	7.1	0.21	0.16	16.3	AA
149	45	2016	10	M	36.5	8.18	5.5	0.22	0.15	22.4	AC
150	46	2016	10	M	33.5	6.08	5.5	0.18	0.16	14.6	AA
151	47	2016	10	F	38	6.5	6.1	0.17	0.16	12.5	AC
152	48	2016	10	F	37	5.89	6.1	0.16	0.16	15.1	AC
153	49	2016	10	F	35	4.9	5.8	0.14	0.17	16.6	AC
154	50	2016	10	F	37.5	6.57	6	0.18	0.16	20	AC
155	51	2016	10	M	40	11.73	5.5	0.29	0.14	16.9	AA
156	52	2016	10	F	43.5	9.49	6.8	0.22	0.16	16.1	AC
157	53	2016	10	M	34.5	6.07	5.9	0.18	0.17	21.1	AC
158	54	2016	10	F	40	5.86	7.2	0.15	0.18	21.5	AC
159	55	2016	10	M	36.5	8.98	5.9	0.25	0.16	21.6	AC
160	56	2016	10	M	36	8.64	5.2	0.24	0.14	18.7	AC
161	57	2016	10	F	39.5	8.11	5.8	0.21	0.15	17.6	AA
162	58	2016	10	M	34.5	6.54	5.9	0.19	0.17	21.8	AC
163	59	2016	10	M	28.5	4.07	4.5	0.14	0.16	19.2	AC
164	60	2016	10	M	33	3.37	6.3	0.1	0.19	20.3	AA
165	61	2016	11	M	40	10.58	6.3	0.26	0.16	18.7	AA
166	62	2016	11	M	34	7.17	5.4	0.21	0.16	20.4	AA
167	63	2016	11	M	40	9.94	5.5	0.25	0.14	19.7	AC
168	64	2016	11	M	37.5	8.78	5.5	0.23	0.15	20.2	AC
169	65	2016	11	M	37.5	7.74	6.2	0.21	0.17	18.8	AC
170	66	2016	11	F	37	6.07	6.5	0.16	0.18	21.5	AC
171	67	2016	11	M	40	9.54	5.7	0.24	0.14	19.5	AA
172	68	2016	11	F	27	0	5	N.D.	0.19	21	CC
173	69	2016	11	M	38.5	7.2	6	0.19	0.16	18.8	AC
174	70	2016	11	M	35.5	4.19	6.1	0.12	0.17	24.2	AC
175	71	2016	11	M	40	7.62	6	0.19	0.15	16.6	AC
176	72	2016	11	M	39	9.54	5.7	0.24	0.15	25.1	AA
178	74	2016	11	F	32	3.09	6	0.1	0.19	20.1	AC
179	75	2016	11	M	30	2.02	5.2	0.07	0.17	19.7	CC
180	76	2016	11	F	45.5	10.45	6.6	0.23	0.15	12.9	AC
181	77	2016	11	M	35	6.57	5.8	0.19	0.17	18.1	AA
182	78	2016	11	M	28	2.79	5.2	0.1	0.19	17.1	AC
183	79	2016	11	M	29.5	3.89	6.5	0.13	0.22	18.1	AC
184	80	2016	11	M	34	4.83	6.4	0.14	0.19	22	AC
185	81	2016	11	M	37	7.01	5.9	0.19	0.16	20.1	AA
186	82	2016	11	M	44.5	13.9	6.8	0.31	0.15	19.2	AA
187	83	2016	11	M	49.5	16.35	6.6	0.33	0.13	21	AC
188	84	2016	11	M	40.5	8.52	6.5	0.21	0.16	21.2	AA
189	85	2016	11	M	45	11.5	8.5	0.26	0.19	20.8	AA
190	86	2016	11	F	56	13.81	8.5	0.25	0.15	17.1	AA
191	87	2016	11	F	43.5	8.2	7.2	0.19	0.17	19.1	CC
192	88	2016	11	M	47	13.95	6.4	0.3	0.14	17.8	AC
195	91	2016	11	M	36.5	8.82	5.4	0.24	0.15	19.4	AC
196	92	2016	11	M	37.5	7.88	6.7	0.21	0.18	18.8	AC
197	93	2016	11	F	34.5	3.58	6.3	0.1	0.18	21.3	AA
198	94	2016	11	F	35.5	4.72	6.1	0.13	0.17	21.2	AA
199	95	2016	11	F	50	10.33	7.5	0.21	0.15	20.2	AC
200	96	2016	11	M	33.5	6.79	5	0.2	0.15	17.5	AA
201	97	2016	11	M	36	7.33	5.9	0.2	0.16	21	AA
202	98	2016	11	F	35	3.51	5.9	0.1	0.17	20	AC
203	99	2016	11	M	35.5	4.63	6	0.13	0.17	18.7	AC
204	100	2016	11	M	41.5	8.88	6.3	0.21	0.15	19.9	AC
205	101	2016	11	M	38.5	5.29	7.6	0.14	0.2	18.1	AC
206	102	2016	11	F	35	7.1	5.3	0.2	0.15	25	AC
209	105	2016	11	F	41.5	6.35	7.2	0.15	0.17	N.D.	AC
212	108	2016	11	F	36	4.69	6.7	0.13	0.19	N.D.	AC
215	111	2016	12	F	37	4.1	6.9	0.11	0.19	N.D.	AC
218	114	2016	12	F	40	6.08	6.5	0.15	0.16	N.D.	CC
219	115	2016	12	M	30.5	3.1	5.4	0.1	0.18	N.D.	AC
220	116	2016	12	F	38.5	7.96	5.9	0.21	0.15	N.D.	AC
224	120	2016	12	F	40	7.14	6.3	0.18	0.16	N.D.	AA
275	48	2017	9	M	41	11.41	5.4	0.28	0.13	14.44	AC
276	49	2017	9	F	42.5	10.42	6.3	0.25	0.15	19.66	CC
277	50	2017	9	F	39.5	7.87	6.3	0.2	0.16	21.18	AC
278	51	2017	9	M	43	12.03	5.9	0.28	0.14	19.78	AA
279	52	2017	9	M	42	11.88	5.8	0.28	0.14	22.64	AA
280	53	2017	9	M	46.5	14.87	6.5	0.32	0.14	23.32	AA
281	54	2017	9	F	47.5	11.8	6.9	0.25	0.15	25.64	AA
282	55	2017	9	M	37	9.21	5.3	0.25	0.14	24.7	AA
284	57	2017	9	M	40	8.44	6.3	0.21	0.16	24.34	CC
285	58	2017	9	M	43	11.66	6	0.27	0.14	18.06	CC
286	59	2017	9	F	40	8.72	5.9	0.22	0.15	21.36	AA
287	60	2017	9	M	33.5	4.78	4.3	0.14	0.13	18.5	AC
288	61	2017	9	M	46.5	14.03	6.4	0.3	0.14	21.1	CC
289	62	2017	9	F	41.5	9.58	4.9	0.23	0.12	20.32	AA
290	63	2017	9	M	33	7.57	4.7	0.23	0.14	25.86	AA
291	64	2017	9	M	35	6.24	5.1	0.18	0.15	14.26	AA
292	65	2017	9	F	44	9.07	7.3	0.21	0.17	22.6	AA
293	66	2017	9	F	46	9.56	7.3	0.21	0.16	15.92	AA
294	67	2017	9	F	48	11.64	6.9	0.24	0.14	18.42	AC
300	73	2017	9	M	40.5	11.81	5.8	0.29	0.14	29.18	AA
301	74	2017	9	F	44.5	11.71	6.5	0.26	0.15	21.14	AC
302	75	2017	9	F	43.5	6.63	7.3	0.15	0.17	16.44	AA
303	76	2017	9	F	42	6.83	7.2	0.16	0.17	16.42	AC
304	77	2017	9	M	38	8.9	6.3	0.23	0.17	17.2	AC
305	78	2017	9	M	36.5	8.03	5.2	0.22	0.14	26.34	AA
306	79	2017	9	F	42	7.06	6.3	0.17	0.15	26.06	AA
307	80	2017	10	M	46	12.27	7.1	0.27	0.15	25.06	AC
308	81	2017	10	M	39	10.04	5.7	0.26	0.15	14.78	AA
309	82	2017	10	F	44.5	10.57	6.4	0.24	0.14	25.56	AC
311	84	2017	10	M	43.5	11.82	6.8	0.27	0.16	25.18	AC
312	85	2017	10	F	38.5	7.94	6.3	0.21	0.16	15.98	AC
313	86	2017	10	F	40.5	8.29	6.5	0.2	0.16	15.9	AC
314	87	2017	10	M	30.5	4.82	5.4	0.16	0.18	16.88	AC
315	88	2017	10	F	38	5.99	6.9	0.16	0.18	19.16	AC
316	89	2017	10	M	40	8.9	6.2	0.22	0.16	20.08	AC
317	90	2017	10	F	44	8.84	7.3	0.2	0.17	16.58	AA
318	91	2017	10	F	43	6.96	7.4	0.16	0.17	16.64	AA
319	92	2017	10	M	45	15.51	5.5	0.34	0.12	17.2	AC
320	93	2017	10	F	38.5	7.51	6.9	0.2	0.18	16.2	AC
321	94	2017	10	F	43.5	10.88	6.3	0.25	0.14	16.89	AC
322	95	2017	10	M	42	8.7	6.3	0.21	0.15	18.4	CC
323	96	2017	10	M	45	9.51	7.1	0.21	0.16	16.86	AA
325	98	2017	10	F	45	10.85	6.6	0.24	0.15	20.18	AC
326	99	2017	10	M	34.5	5.96	5.9	0.17	0.17	18.92	AA
328	101	2017	10	F	41	8.93	5.5	0.22	0.13	19.26	CC
329	102	2017	10	M	38.5	10.28	5.5	0.27	0.14	22.5	CC
332	105	2017	10	M	41	13.25	5.7	0.32	0.14	30.96	AA
333	106	2017	10	F	39.5	8.68	6.5	0.22	0.16	13.58	AA
334	107	2017	10	F	38.5	8.04	6.1	0.21	0.16	14.98	AA
335	108	2017	10	M	35	5.98	6	0.17	0.17	15.88	AC
336	109	2017	10	F	43	6.28	7.3	0.15	0.17	18.46	AA
337	110	2017	10	M	42	9.38	6.6	0.22	0.16	17.58	AA
338	111	2017	10	F	46.5	10.69	7	0.23	0.15	19.44	CC
339	112	2017	10	M	34	6.46	5.3	0.19	0.16	19.88	AA
340	113	2017	10	F	41	8.88	6.1	0.22	0.15	21.22	AA
341	114	2017	10	F	40	7.57	6.6	0.19	0.17	22.46	AA
342	115	2017	10	M	32	3.3	5.5	0.1	0.17	18.54	AA
347	120	2017	10	M	38	8.9	5.9	0.23	0.16	20.94	AC
348	121	2017	10	M	42	9.17	6.7	0.22	0.16	17.54	AC
349	122	2017	10	F	45	11.55	6.7	0.26	0.15	19.04	AC
350	123	2017	10	M	47.5	14.85	6.8	0.31	0.14	22.48	AA
351	124	2017	10	M	40.5	11.31	5.6	0.28	0.14	22.54	AC
353	126	2017	10	F	51.5	12.35	7.5	0.24	0.15	21.94	CC
354	127	2017	10	M	38	7.35	5.6	0.19	0.15	24.16	AC
355	128	2017	10	M	33	7.05	4.8	0.21	0.15	19.4	AC
356	129	2017	10	F	43.5	9.85	6.8	0.23	0.16	24.3	AC
