# Supplementary material for: A polymorphism and expression levels of SCD and their relationships to production traits in a Japanese farmed emu population
Source: PLoS One. 2026 Jun 25;21(6):e0352695. doi: 10.1371/journal.pone.0352695 (PMC13298733; doi:10.1371/journal.pone.0352695)
Supplement: S1 Data — The ZIP archive contains Data_01, Data_02, and Data_03. (ZIP) [file pone.0352695.s002.zip › Supporting_information_Raw_data/Koshiishi_et_al_Raw_data_02.xlsx]

## Sheet: Sheet2
Data 2. SCD genotype and fatty acid composition of subcutaneous fat.
DNA_ID	SCD genotype	Melting	Me Palmitiate	Me Stearate	Me Oleate	Me Linoleate	Me Linolenate	Ole/Ste	C18:3	BW	Fat	Meat	Fat_yield	Meat_yield	Sex
31	AA	26.34	0.215392	0.0700572	0.514929	0.1929	0.0067222	7.35012	0	36.5	8.03	5.2	0.22	0.142466	M
96	AA	15.66	0.153671	0.0842912	0.604534	0.132628	0.0248761	7.17197	1	43	12.46	6.4	0.289767	0.148837	M
39	AA	15.9	0.225461	0.0834064	0.497182	0.186345	0.00760474	5.96096	0	40.5	8.29	6.5	0.204691	0.160494	M
4	AA	19.78	0.176778	0.0794979	0.596234	0.122385	0.0251046	7.5	1	43	12.03	5.9	0.28	0.14	M
5	AA	22.64	0.204403	0.0870021	0.56499	0.114256	0.0293501	6.49398	1	42	11.88	5.8	0.28	0.14	M
13	AA	18.5	0.188223	0.0788644	0.577287	0.13775	0.0178759	7.32	1	33.5	4.78	4.3	0.14	0.13	M
17	AA	14.26	0.147303	0.0695021	0.616183	0.149378	0.0176349	8.86567	1	35	6.24	5.1	0.18	0.15	M
26	AA	29.18	0.23904	0.106472	0.495825	0.152401	0.00626305	4.65686	0	40.5	11.81	5.8	0.29	0.14	M
77	AC	19.4	0.201179	0.102022	0.505892	0.185055	0.00585294	4.95868	0	33	7.05	4.8	0.213636	0.145455	M
11	AC	18.06	0.168574	0.0874089	0.58897	0.126951	0.0280957	6.7381	1	43	11.66	6	0.27	0.14	M
16	AC	25.86	0.217895	0.0873684	0.583158	0.101053	0.0105263	6.6747	1	33	7.57	4.7	0.23	0.14	M
33	AC	25.06	0.233091	0.0998959	0.507804	0.152966	0.0062435	5.08333	0	46	12.27	7.1	0.27	0.15	M
40	AC	16.88	0.172234	0.0793319	0.598121	0.124217	0.026096	7.53947	1	30.5	4.82	5.4	0.16	0.18	M
58	CC	30.96	0.218034	0.128765	0.492158	0.154354	0.00668842	3.82213	0	41	13.25	5.7	0.323171	0.139024	M
71	CC	19.04	0.277656	0.116044	0.60266	0.00328028	0.000360308	5.19338	0	45	11.55	6.7	0.256667	0.148889	M
1	CC	14.44	0.155602	0.06639	0.614108	0.134855	0.0290456	9.25	1	41	11.41	5.4	0.28	0.13	M
6	CC	23.32	0.225263	0.0842105	0.583158	0.104211	0.00315789	6.925	0	46.5	14.87	6.5	0.32	0.14	M
49	CC	16.86	0.216441	0.0894901	0.503642	0.184183	0.0062435	5.62791	0	45	9.51	7.1	0.21	0.16	M
92	CC	19.5	0.175676	0.0852391	0.611227	0.110187	0.0176715	7.17073	1	42	11.14	6.4	0.27	0.15	M
41	AA	19.16	0.196961	0.0867614	0.519773	0.190688	0.00581692	5.99083	0	38	5.99	6.9	0.157632	0.181579	F
59	AA	13.58	0.265133	0.0793674	0.651075	0.00412679	0.000297959	8.2033	0	39.5	8.68	6.5	0.219747	0.164557	F
74	AC	26.16	0.280765	0.125037	0.58319	0.00394468	0.00706422	4.66415	0	49.5	19.05	5.8	0.384848	0.117172	F
86	AC	19.14	0.204009	0.0748654	0.515452	0.198568	0.00710516	6.88506	0	37.5	6.81	6.4	0.1816	0.170667	F
34	AC	14.78	0.210405	0.0794921	0.509285	0.194077	0.00674071	6.40674	0	39	10.04	5.7	0.257436	0.146154	F
83	CC	27.26	0.223711	0.094735	0.496496	0.178638	0.00642032	5.24089	0	47.5	10.5	7.4	0.221053	0.155789	F
