# Supplementary material for: A polymorphism and expression levels of SCD and their relationships to production traits in a Japanese farmed emu population
Source: PLoS One. 2026 Jun 25;21(6):e0352695. doi: 10.1371/journal.pone.0352695 (PMC13298733; doi:10.1371/journal.pone.0352695)
Supplement: S1 Data — The ZIP archive contains Data_01, Data_02, and Data_03. (ZIP) [file pone.0352695.s002.zip › Supporting_information_Raw_data/Koshiishi_et_al_Raw_data_03.xlsx]

## Sheet: Sheet1
Data 3. Carcass traits, SCD genotype, and SCD expression levels.
Num	Year	Month	Sex	BW	Fat	Meat	Fat_yield	Meat_yield	melting	SCD genotype	Expression
48	2017	9	M	41	11.41	5.4	0.28	0.13	14.44	CC	0.00878
49	2017	9	F	42.5	10.42	6.3	0.25	0.15	19.66	AA	0.07499
50	2017	9	F	39.5	7.87	6.3	0.2	0.16	21.18	CC	0.45491
51	2017	9	M	43	12.03	5.9	0.28	0.14	19.78	AA	0.11666
52	2017	9	M	42	11.88	5.8	0.28	0.14	22.64	AA	0.01957
53	2017	9	M	46.5	14.87	6.5	0.32	0.14	23.32	CC	0.02678
54	2017	9	F	47.5	11.8	6.9	0.25	0.15	25.64	AC	0.00966
55	2017	9	M	37	9.21	5.3	0.25	0.14	24.7	AA	0.03545
57	2017	9	M	40	8.44	6.3	0.21	0.16	24.34	AA	0.05073
58	2017	9	M	43	11.66	6	0.27	0.14	18.06	AC	0.3771
59	2017	9	F	40	8.72	5.9	0.22	0.15	21.36	CC	1.03335
60	2017	9	M	33.5	4.78	4.3	0.14	0.13	18.5	AA	0.13007
61	2017	9	M	46.5	14.03	6.4	0.3	0.14	21.1	AA	0.21014
62	2017	9	F	41.5	9.58	4.9	0.23	0.12	20.32	AC	0.02274
63	2017	9	M	33	7.57	4.7	0.23	0.14	25.86	AC	0.02673
64	2017	9	M	35	6.24	5.1	0.18	0.15	14.26	AA	0.062
65	2017	9	F	44	9.07	7.3	0.21	0.17	22.6	AA	0.02236
66	2017	9	F	46	9.56	7.3	0.21	0.16	15.92	AC	0.04914
67	2017	9	F	48	11.64	6.9	0.24	0.14	18.42	CC	0.06588
73	2017	9	M	40.5	11.81	5.8	0.29	0.14	29.18	AA	0.18032
74	2017	9	F	44.5	11.71	6.5	0.26	0.15	21.14	CC	0.15163
75	2017	9	F	43.5	6.63	7.3	0.15	0.17	16.44	AA	1.57879
76	2017	9	F	42	6.83	7.2	0.16	0.17	16.42	AC	0.4898
77	2017	9	M	38	8.9	6.3	0.23	0.17	17.2	AC	0.05744
78	2017	9	M	36.5	8.03	5.2	0.22	0.14	26.34	AA	0.39444
79	2017	9	F	42	7.06	6.3	0.17	0.15	26.06	AA	0.22521
82	2017	10	F	44.5	10.57	6.4	0.24	0.14	25.56	AC	0.19166
85	2017	10	F	38.5	7.94	6.3	0.21	0.16	15.98	AA	0.17805
86	2017	10	F	40.5	8.29	6.5	0.2	0.16	15.9	AA	0.19739
89	2017	10	M	40	8.9	6.2	0.22	0.16	20.08	AA	0.02937
90	2017	10	F	44	8.84	7.3	0.2	0.17	16.58		0.34033
91	2017	10	F	43	6.96	7.4	0.16	0.17	16.64	AA	0.61532
93	2017	10	F	38.5	7.51	6.9	0.2	0.18	16.2	AC	0.22057
94	2017	10	F	43.5	10.88	6.3	0.25	0.14	16.89	AA	0.09834
95	2017	10	M	42	8.7	6.3	0.21	0.15	18.4	AC	0.07055
96	2017	10	M	45	9.51	7.1	0.21	0.16	16.86	CC	0.16811
98	2017	10	F	45	10.85	6.6	0.24	0.15	20.18	AA	0.45767
100	2017	10	M	39.5	9.26	6	0.23	0.15	24.52	AA	0.0943
101	2017	10	F	41	8.93	5.5	0.22	0.13	19.26	AA	0.06427
102	2017	10	M	38.5	10.28	5.5	0.27	0.14	22.5	AA	0.03439
106	2017	10	F	39.5	8.68	6.5	0.22	0.16	13.58	AA	0.52791
107	2017	10	F	38.5	8.04	6.1	0.21	0.16	14.98	AC	0.40707
109	2017	10	F	43	6.28	7.3	0.15	0.17	18.46	AA	0.17598
110	2017	10	M	42	9.38	6.6	0.22	0.16	17.58	AA	0.44052
111	2017	10	F	46.5	10.69	7	0.23	0.15	19.44	AA	0.55958
112	2017	10	M	34	6.46	5.3	0.19	0.16	19.88	AA	0.16134
